# Supplementary material for: Hypoxia-Inducible Factor 1α Affects Yak Oocyte Maturation and Early Embryonic Development by Regulating Autophagy
Source: Antioxidants (Basel). 2024 Jul 14;13(7):840. doi: 10.3390/antiox13070840 (PMC11273763; doi:10.3390/antiox13070840)
Supplement: Supplementary file 1 [file antioxidants-13-00840-s001.zip]

Archive with 1 entries (1 files):
- antioxidants-3051047-supplementary.pdf
